# Supplementary material for: In-planta Gene Targeting in Barley Using Cas9 With and Without Geminiviral Replicons
Source: Front Genome Ed. 2021 Jun 15;3:663380. doi: 10.3389/fgeed.2021.663380 (PMC8525372; doi:10.3389/fgeed.2021.663380)
Supplement: Supplementary Table 1 — qPCR determined copy numbers of HptII (TDNA), mCherry (repair template), and presence/absence of junction PCR products (left: F1/R1; right: F2/R2) for T0 lines. [file Table_1.XLSX]

## Sheet: Sheet1
Table S1 showing qPCR determined copy numbers of HptII (TDNA), mCherry (repair template) and presence/absence of junction PCR products (left:F1/R1; right: F2/R2) for T0 lines
Line	HptII copies/diploid genome	mcherry copies/diploid genome	F1/R1	F2/R2	F1/R3
1826-10-1	1	1	NO	NO	NO
1826-1-1	2	2	NO	NO	NO
1826-2-1	1	1	NO	NO	NO
1826-2-2	1	1	NO	NO	NO
1826-3-1	1	1	NO	YES	NO
1826-4-1	1	1	NO	YES	NO
1826-5-1	ND	ND	NO	NO	NO
1826-5-2	2	2	YES	YES	NO
1826-6-1	1	1	NO	NO	NO
1826-6-2	1	1	NO	NO	NO
1826-7-1	1	1	NO	NO	NO
1826-8.1	1	1	YES	YES	NO
1826-8-2	1	1	NO	NO	NO
1826-9-1	1	1	NO	NO	NO
Line	HptII copies/diploid genome	mcherry copies/haploid genome	F1/R1	F2/R2	F1/R3
2158_1_1	2	4407	YES	YES	NO
2158_1_2	2	15	NO	NO	NO
2158_10_1	1	4	NO	NO	NO
2158_11_1	1	3363	YES	YES	NO
2158_12_1	2	4065	YES	YES	NO
2158_12_5	2	26076	YES	YES	NO
2158_13_1	100	608	YES	NO	NO
2158_14_1	2	6327	YES	YES	NO
2158_14_2	1	1276	YES	NO	NO
2158_15_2	1	5028	YES	YES	NO
2158_15_4	4	28568	YES	NO	NO
2158_16_1	1	6048	YES	YES	NO
2158_17_1	4	8665	YES	YES	NO
2158_17_4	1	4	NO	NO	NO
2158_18_1	1	26375	YES	YES	NO
2158_18_2	1	5	NO	NO	NO
2158_19_1	2	5494	YES	YES	NO
2158_2_1	1	784	YES	YES	NO
2158_2_2	1	3668	YES	YES	NO
2158_20_1	1	1264	YES	YES	NO
2158_20_2	1	6127	YES	YES	NO
2158_21_1	1	1	NO	NO	NO
2158_21_4	2	3037	YES	YES	NO
2158_22_1	6	12957	YES	NO	NO
2158_22_3	1	287	NO	NO	NO
2158_23_2	1	1370	YES	YES	NO
2158_24_2	1	2340	YES	NO	NO
2158_3_1	4	4008	YES	YES	NO
2158_3_2	3	7	NO	NO	NO
2158_3_3	3	559	NO	NO	NO
2158_4_1	1	673	YES	YES	NO
2158_4_2	1	888	NO	YES	NO
2158_5_1	1	20	NO	NO	NO
2158_6_1	1	5563	YES	YES	NO
2158_7_1	1	38395	YES	YES	NO
2158_7_3	1	1420	YES	YES	NO
2158_8_1	1	436	NO	NO	NO
2158_9_1	16	85314	YES	YES	NO
2158_9_3	1	1	NO	NO	NO
Line	HptII copies/diploid genome	mcherry copies/diploid genome	F1/R1	F2/R2	F1/R3
2291-1-1	1	377	NO	NO	ND
2291-2-1	3	602	NO	NO	ND
2291-3-1	1	33744	YES	YES	ND
2291-4-1	1	181	NO	NO	ND
2291-5-1	1	8	NO	NO	ND
2291-5-2	2	9489	YES	YES	ND
2291-7-1	1	397	NO	NO	ND
2291-7-2	1	220	NO	NO	ND
2291-8-1	300	10371	YES	YES	ND
2291-9-1	2	2	NO	NO	ND
2291-10-1	500	5726	YES	YES	ND
2291-11-1	2	32024	YES	YES	ND
2291-12-1	6	4003	YES	YES	ND
2291-13-1	3	52203	YES	YES	ND
2291-14-1	5	36582	YES	YES	ND
2291-15-1	2	2	NO	NO	ND
2291-16-1	1	990	YES	NO	ND
ND = Not determined
Notes on plant numbering:
Line numbers explained with reference to 1826-2-1:
1826 identifies construct, construct A in this case.
2 identifies the tissue culture explant
1 identifies the regenerated plant from explant 2.
1826-2-1 and 1826-2-2 may be clonal as they are derived from the same explant callus
