# Supplementary material for: In-planta Gene Targeting in Barley Using Cas9 With and Without Geminiviral Replicons
Source: Front Genome Ed. 2021 Jun 15;3:663380. doi: 10.3389/fgeed.2021.663380 (PMC8525372; doi:10.3389/fgeed.2021.663380)
Supplement: Supplementary Table 3 — Table showing zygosity of T-DNA and GT events in interesting descendants of 1826-8-1 throughout the generations analysed in this study. [file Table_3.XLSX]

## Sheet: Sheet1
	Supplementary Table 3 showing zygosity of T-DNA and GT events in interesting descendants of 1826-8-1 throughout the generations analysed in this study
	T-DNA analysis by qPCR. GT analysis by PCR
	* T-DNA and GT co-segregated
	Segregation is confirmed by Chi square
			T-DNA copies						GT
			T0	T1	T2	T3	F1	F2	T0	T1	T2	T3	F1	F2
	Sib. A		1	2	2		1	3:1*(74/22)	Detected	Detected	75/94 (3:1)		Heterozygous	3:1*(74/22)
	Sib.B		1	2	2				Detected	Detected	0/94 (Lost)
	Sib.C		1	2	2	2			Detected	Detected	11/94
	1826-8-1_C1											17/24 (3:1)
	1826-8-1_C2											16/24 (3:1)
	1826-8-1_C3											24/24
