# Supplementary material for: In-planta Gene Targeting in Barley Using Cas9 With and Without Geminiviral Replicons
Source: Front Genome Ed. 2021 Jun 15;3:663380. doi: 10.3389/fgeed.2021.663380 (PMC8525372; doi:10.3389/fgeed.2021.663380)
Supplement: Supplementary Table 4 — Flanking sequences of the T-DNA in lines 1826-8-1 and 1826-5-2. [file Table_4.XLSX]

## Sheet: Sheet1
Supplementary table 4. Flanking sequences of the T-DNA in lines 1826-8-1 and 1826-5-2.
	Chromosome position	Flanking sequence obtained
Target position	HORVU4Hr1G061310/Ch 4 515362051
1826-8-1 T-DNA	Ch4 491249061. 752bp	ACTTGTCGCCTCGATCTCCGCCTTGATAGCCTCGATTTCCGTTCCTTCCCTTTAAGCAATGAGAGAAGAAATGGGGGGGGGGGAAATCCCGTCACCTACCTCCATCTCTTCCTCGTCTTCCTCGCGCTCTTCCTCTTCGAGCACCAGCGCCTCGACGTCGTCACCGACTCCAGGAGTTCCTCCATCGACCGTGGTCTTCCGGGCGCCAAGAAGCACGAAGTACTGCGCTTTCGTCCTCGGCACCGATCCTCTTTTCCCAGGTACACACCTTCCCCCATTAGGGTTAGGCCGAGAACACCATGACCATTACTTCCTGCGAGCTAGCCTTCATGACGCGACAAACACCCTACTTTAGATCCATTTCATATTTTTGGAATAGACTCTTAGGCAGTAGCAAAC…
1826-5-2 T-DNA	Ch7 553846953. 310bp	AAAGCCCTAAACCTCTAGTATATAAAGGAGGAGGGAGGGGCAGGCCTTGCGCCCAAAGGGAGCCTCCCTTGGGTCGGCCAAAGTGGAGGAGGGAGGAGTCCTCCTCCAACTCCACTTGGATTAGGACTCTTTCCTTAATTTCCCACCTCTTTTGGATTTTCCACTTTTTCCTCATGGGCTTTCCTTGGATGACTTTGTCAGCCCATTATGCCTTATTGCACATCCAATAAACCCATGTGGACCCCTTGGGGCGTGGTGGGCCCACCCAGTGGGCCCCCGGAACCCATTCGTCACTCCAGGTACACTGTCA
