# Supplementary material for: In-planta Gene Targeting in Barley Using Cas9 With and Without Geminiviral Replicons
Source: Front Genome Ed. 2021 Jun 15;3:663380. doi: 10.3389/fgeed.2021.663380 (PMC8525372; doi:10.3389/fgeed.2021.663380)
Supplement: Supplementary Table 5 — T1 inheritance of the T-DNA and associated replicon activity. [file Table_5.XLSX]

## Sheet: Sheet1
Table 5 showing T1 inheritance of T-DNA and associated replicon activity
Parent	HptII copies/diploid genome	mcherry copies/haploid genome
2158_7_1_1	1	1104
2158_7_1_2	1	14669
2158_7_1_3	2	128780
2158_7_1_4	1	74142
2158_7_1_5	1	12717
2158_7_1_6	0	0
2158_7_1_7	0	0
2158_7_1_8	1	13274
2158_7_1_9	1	1396964
2158_7_1_10	1	1923
2158_7_1_11	2	32879
2158_7_1_12	0	0
2158_7_1_13	1	2753
2158_7_1_14	2	27301
2158_7_1_15	2	359261
2158_7_1_16	0	0
2158_7_1_17	1	6101
2158_7_1_18	1	39879
2158_7_1_19	1	101830
2158_7_1_20	1	8390
2158_7_1_21	0	0
2158_7_1_22	1	9676
2158_7_1_23	0	0
2158_7_1_24	1	194099
2291-13-1_1	5	137
2291-13-1_2	0	0
2291-13-1_3	5	173
2291-13-1_4	5	29
2291-13-1_5	0	0
2291-13-1_6	4	31311
2291-13-1_7	3	8490
2291-13-1_8	5	79
2291-13-1_9	3	613
2291-13-1_10	3	19774
2291-13-1_11	3	22991
2291-13-1_12	3	3186
2291-13-1_13	1	9
2291-13-1_14	1	31
2291-13-1_15	1	22
2291-13-1_16	3	2
2291-13-1_17	1	11
2291-13-1_18	1	11
2291-13-1_19	1	2
2291-13-1_20	1	11
2291-13-1_21	3	12
2291-13-1_22	1	6
2291-13-1_23	0	0
2291-13-1_24	3	9
Notes on plant numbering:
Line identifier explained with reference to 2158_7_1_2
2158 identifies construct B
7 identifies explant number in previous T0 generation
1 identifies T0 regenerant from that explant
2 identifies T1 generation sibling number
